# Supplementary material for: Tetrodotoxin Derivatization with a Newly Designed Boron Reagent Leads to Conventional Reversed-Phase Liquid Chromatography
Source: Toxins (Basel). 2024 Jun 4;16(6):260. doi: 10.3390/toxins16060260 (PMC11209320; doi:10.3390/toxins16060260)
Supplement: Supplementary file 1 [file toxins-16-00260-s001.zip]

Archive with 1 entries (1 files):
- toxins-3028661-supplementary.pdf
